# Supplementary material for: Lysine-PEGylated Cytochrome C with Enhanced Shelf-Life Stability
Source: Biosensors (Basel). 2022 Feb 4;12(2):94. doi: 10.3390/bios12020094 (PMC8869816; doi:10.3390/bios12020094)
Supplement: Supplementary file 1 [file biosensors-12-00094-s001.zip]

Archive with 1 entries (1 files):
- biosensors-1561193-supplementary.pdf
